# Supplementary material for: Cardiovascular Risk in Patients with Dyslipidemia and Their Degree of Control as Perceived by Primary Care Physicians in a Survey—TERESA-Opinion Study
Source: Int J Environ Res Public Health. 2023 Jan 29;20(3):2388. doi: 10.3390/ijerph20032388 (PMC9915170; doi:10.3390/ijerph20032388)
Supplement: Supplementary file 1 [file ijerph-20-02388-s001.zip]

Archive with 1 entries (1 files):
- ijerph-2140087-supplementary.pdf
